# Supplementary material for: Evaluation of carotid plaque echogenicity based on the integral of the cumulative probability distribution using gray-scale ultrasound images
Source: PLoS One. 2017 Oct 4;12(10):e0185261. doi: 10.1371/journal.pone.0185261 (PMC5627908; doi:10.1371/journal.pone.0185261)
Supplement: S1 Supporting Information — (XLSX) [file pone.0185261.s001.xlsx]

## Sheet: Sheet1
	Age	Gender (male 0, female 1)	Hypertension: 1	Smoking: 1	Diabetes : 1	CHD: 1	SBP (mm Hg)	DBP (mm Hg)	BMI（kg/m^2）	TC (mmol/L)	TG (mmol/L)	HDL-C (mmol/L)	LDL-C (mmol/L)	ApoA1 (g/L)	ApoB100（g/L）	FBG (mmol/L)	HbA1c (%)
1	61	0	1	1	0	0	170	90	27.5	4.43	1.85	0.8	3.31	1.2	1.24	6.59	9.3
2	69	0	0	1	1	0	125	75	22.3	4.31	0.87	1.11	2.8	1.47	1	8.89	13
3	78	1	1	0	1	0	155	70	25	5.11	0.97	0.99	3.88	0.83	1.29	8.55	7.6
4	58	0	0	1	0	0	130	85	25.2	3.67	1.34	0.75	2.55	1.18	1.03	6.34	5.5
5	73	0	1	1	0	1	125	71	24.8	2.88	0.9	1.01	1.69	1.21	0.82	5.16	5.3
6	76	0	0	0	0	1	135	85	24.8	3.5	2.44	0.9	2.01	1.22	1.19	5.11	4.8
7	62	0	0	0	1	0	140	77	23.5	4.11	1.53	1.06	2.34	0.65	0.42	5.3	8.7
8	63	0	1	1	0	0	127	81	26.5	5.57	1.21	0.99	4.17	1.24	1.3	5.67	4.9
9	63	0	1	1	1	0	146	93	23	5.47	2.03	1	3.31	1.21	1.39	12.8	8.5
10	77	1	1	0	1	0	130	70	20.4	3.78	1.22	1.08	2.3	1.4	0.96	5.2	6.1
11	79	0	1	0	1	0	140	80	22.1	5.07	1.12	1.25	3.65	1.28	1.26	6.44	6
12	69	0	0	0	0	0	113	80	20	3.96	0.77	1.13	2.55	1.29	0.84	4.55	4.1
13	70	1	0	1	0	0	140	87	21	7.22	1.61	1.47	5.06	1.6	1.3	6.05	5.4
14	70	1	1	1	0	0	147	76	24.6	3.88	1.88	0.58	2.67	0.87	1.27	6.07	5.1
15	64	0	1	0	1	0	136	72	26.6	3.14	1.12	0.8	1.86	0.93	0.83	13.31	9.8
16	69	0	1	1	0	0	179	76	23.9	4.86	2.24	0.72	3.18	1.08	1.25	5	5.3
17	84	0	1	0	1	1	121	64	27.3	4.28	1.45	0.84	2.86	0.93	1.1	12.55	6.5
18	58	0	0	1	0	0	104	72	24.5	4.21	5.22	0.9	1.37	1.28	1.67	5.12	5.2
19	62	0	1	0	0	0	150	88	24.2	3.01	0.67	1.15	1.46	1.15	1.46	5.8	5
20	76	0	1	0	1	0	154	58	24.3	2.99	0.84	0.89	1.83	1.06	0.69	7.58	6.5
21	61	0	1	1	1	0	150	76	22.5	5.24	0.79	0.99	3.71	0.93	1.78	7.2	7.8
22	74	0	0	0	0	0	139	70	19.5	4.1	0.88	1.17	2.61	1.38	0.94	6.9	6.5
23	59	0	1	0	0	1	180	119	25.4	6.18	0.94	1.01	4.77	1.15	1.29	6.06	5.6
24	67	0	0	1	1	1	135	90	20.8	3.66	0.71	1.03	2.52	1.09	0.78	5.15	8.7
25	53	1	1	0	1	0	151	82	28.3	5.02	1.61	1.19	4.24	1.46	1.33	13.67	9.1
26	68	0	1	0	0	1	111	91	19.1	3.52	0.93	1.17	2.07	1.34	0.82	8.85	6.5
27	57	0	1	1	0	1	161	82	24.7	3.45	1.43	0.87	2.07	0.7	0.9	4.99	5.4
28	67	1	1	0	0	1	172	106	22.9	4.24	1.19	1.06	2.7	0.98	1.09	4.84	4.9
29	66	1	1	0	0	0	168	85	17.8	4.67	0.99	1.16	2.84	1.23	1.1	5.41	5.6
30	76	0	1	0	0	1	161	71	23	3.82	1.58	1.13	2.22	1.46	0.98	4.67	5.4
31	45	0	0	1	1	1	134	89	22.9	6.89	4.4	0.9	4.13	1.2	1.88	9.28	9.6
32	81	0	1	0	0	1	145	70	22.5	2.43	0.43	0.86	1.35	0.84	0.49	5.2	5.2
33	61	0	0	1	0	0	118	73	17.1	5.69	1.54	1.44	4	1.48	1.54	6.1	5.2
34	74	0	0	1	0	1	127	66	21.2	5.36	0.99	1.34	3.81	1.77	1.29	5.43	5.4
35	82	0	1	1	1	1	173	79	22.5	3.61	0.63	0.91	2.23	0.96	0.84	10.38	7.8
36	78	0	0	1	1	0	135	74	21.8	2.59	0.86	0.86	1.39	0.73	0.64	6.98	6.1
37	90	0	0	0	0	0	110	70	14.9	3.58	0.75	1.44	1.95	1.52	0.61	3.58	4
38	59	0	1	1	1	0	132	61	20.4	3.56	0.67	1.26	2.1	1.35	0.7	4.64	5.4
39	67	1	1	0	1	0	117	55	19.5	3.41	0.63	1	2	0.86	0.65	5.38	6
40	65	0	0	1	0	1	122	72	20.1	2.82	0.75	0.66	1.81	0.89	0.77	4.79	4.3
41	66	0	1	0	0	1	135	87	24.3	3.42	1	1.01	2.11	1.16	0.67	4.58	5.3
42	60	0	1	0	0	0	119	88	23	6.57	1.57	1.11	4.67	1.31	1.53	7.16	5.6
43	76	0	1	1	0		120	80	21.3	5.51	0.95	1.02	3.89	1.36	1.22	5.09	5.1
44	71	0	1	1	0	0	167	79	18.4	3.82	0.92	1.65	1.59	1.76	0.68	5.24	5.6
45	77	1	1	0	0	1	178	99	23.8	4.53	0.97	1.14	3.04	1.33	1	4.21	5
46	69	0	0	1	0	0	98	63	19.9	4.86	0.57	0.86	3.5	0.96	1.03	4.35	5.1
47	68	0	1	1	1	1	143	61	24.6	3.77	1.79	0.81	2.47	1.45	1.35	5.35	5.4
48	70	1	0	0	1	0	139	76	24.9	3.14	1.5	0.84	1.76	0.98	0.89	5.88	7.5
49	77	0	1	1	0	1	138	65	20.8	2.11	0.54	0.89	0.91	1.06	0.36	5.27	5.1
50	68	0	0	0	1	0	135	78	24.8	4.75	1.98	0.88	2.82	1.02	1.29	6.91	8.4
51	80	1	1	0	0	1	115	57	24.8	2.54	0.82	0.81	1.47	0.89	0.59	3.91	5.4
52	85	0	1	0	0	1	138	72	18.6	4.15	0.7	1.14	2.76	1.18	0.84	4.9	5.5
53	80	0	1	1	1	1	90	60	18.6	4.44	3.5	0.65	2.56	0.9	1.5	13.99	11.4
54	59	1	0	0	0	0	120	75	21.2	3.68	0.98	0.65	2.42	0.59	1.08	5.15	4.6
55	70	1	0	0	0	0	111	58	20	5.41	0.65	1.75	3.33	1.74	0.94	4.45	5.1
56	79	1	1	0	1	0	130	84	21.5	2.3	0.72	0.96	1.07	1.25	0.43	5.55	8.7
57	64	0	1	1	1	0	180	110	22.2	5.06	1.25	1.25	3.72	1.35	1.16	5.68	6.1
58	72	1	0	0	1	0	120	80	21.5	4.5	1.54	1.18	2.62	1.56	1.15	5.27	6.1
59	76	1	1	0	0	0	150	70	17.8	3.97	1.76	0.91	2.17	0.95	1.21	4.6	4.3
60	73	0	0	0	0	0	136	73	18.5	3.19	1.63	0.97	1.59	1.4	0.68	4.54	4.5
61	71	1	1	0	1	0	126	74	23.2	6.87	7.6	0.88	2.81	1.58	2.56	8.9	8.2
62	76	0	0	0	0	1	130	74	19.5	3.65	0.37	1.8	1.54	1.38	0.49	5.01	4.7
63	76	0	1	1	0	1	121	74	18.6	4.29	1.08	1.65	2.22	1.61	0.81	4.72	5.1
64	72	1	0	0	1	0	90	60	21.5	4.8	3.41	1	2.24	1.65	1.57	10.06	11.4
65	72	0	0	0	0	0	139	76	22.9	6.17	1.2	1.16	4.53	1.31	1.39	5.18	7.8
66	81	1	1	0	0	0	130	80	18.3	5.61	0.55	1.54	3.88	1.39	1.15	4.04	5.4
67	50	0	1	1	1	0	151	86	23	4.96	2.95	0.8	2.15	1.53	1.41	11.64	5.9
68	62	1	0	0	1	1	92	59	20.8	3.52	1.56	0.71	2.19	0.72	0.91	10.11	6.5
69	59	0	1	0	1	1	119	86	23	4.78	1.01	1.2	3.23	1.18	1.06	5.93	6
70	82	1	1	0	1	1	130	59	25.4	4.37	2.06	0.61	2.88	0.85	1.34	18.79	6.2
71	75	0	1	0	0	1	123	70	24.1	3.32	1	0.71	2.26	0.67	0.96	4.87	5.3
72	70	0	1	0	1	0	209	101	20.8	3.7	0.58	1.33	1.99	1.3	0.67	5.98	5.1
CHD = coronary heart disease; SBP = systolic blood pressure; DBP = diastolic blood pressure; BMI = body mass index; TC = total cholesterol; TG = triglycerides; HDL-C = high-density lipoprotein cholesterol; LDL-C = low-density lipoprotein cholesterol; ApoA1 = Apolipoprotein A1; ApoB100 = Apolipoprotein B100; FBG = fasting blood glucose.
