# Supplementary material for: Evaluation of carotid plaque echogenicity based on the integral of the cumulative probability distribution using gray-scale ultrasound images
Source: PLoS One. 2017 Oct 4;12(10):e0185261. doi: 10.1371/journal.pone.0185261 (PMC5627908; doi:10.1371/journal.pone.0185261)
Supplement: S2 Supporting Information — Classification base on a leave-one-out strategy. (M) [file pone.0185261.s002.m]

%%%%%%%%%%%%%%%Leave_one_out_classifier_classification based on AUCPDC and GSM %%%%%%%%%%%
clc;
clear;

%%%%%%%%%%% Input the original data into to the vector.%%%%%%%%%%%
original_date = [43,212.870000000000;31,219.980000000000;1,248.680000000000;30,217.820000000000;85,171.700000000000;45,209.700000000000;19,231.270000000000;13,239.120000000000;85,168.680000000000;36,213.360000000000;50,202.510000000000;49,203.210000000000;71,182.040000000000;69,185.270000000000;70,186.610000000000;45,208.020000000000;31,224.610000000000;67,182.950000000000;20,230.170000000000;28,221.910000000000;25,227.760000000000;46,207.240000000000;38,210.810000000000;32,218.130000000000;64,189.500000000000;49,202.620000000000;69,183.540000000000;6,238.280000000000;14,230.970000000000;19,228.400000000000;49,191.680000000000;36,208.920000000000;81,171.970000000000;52,202.820000000000;65,190;11,234.950000000000;41,206.680000000000;55,196.080000000000;41,209.150000000000;23,225.030000000000;8,236.230000000000;73,173.690000000000;49,201.640000000000;62,195.890000000000;5,242.360000000000;46,203.160000000000;73,181.260000000000;53,196.450000000000;70,172.540000000000;65,184.100000000000;71,175.050000000000;60,191.760000000000;37,215.240000000000;81,165.900000000000;65,177.800000000000;74,175.120000000000;66,183.150000000000;124,135.960000000000;64,180.040000000000;104,147.960000000000;84,165.560000000000;37,208.270000000000;96,152.250000000000;100,154.060000000000;75,178.910000000000;81,172.560000000000;54,195.110000000000;58,184.030000000000;82,168.660000000000;85,166.760000000000;90,163.430000000000;46,202.120000000000;37,205.930000000000;93,162.570000000000;72,180.910000000000;88,153.050000000000;67,186.360000000000;71,175.120000000000;87,167.150000000000;61,194.360000000000;70,179.970000000000;85,169.920000000000;108,149.740000000000;120,133.010000000000;125,143.830000000000;88,157.700000000000;175,123.430000000000;139,131;122,142.880000000000;165,111.030000000000;148,122.150000000000;129,130.460000000000;100,149.860000000000;121,136.370000000000;52,177.390000000000;186,101.390000000000;183,105.660000000000;143,119.570000000000;139,118.990000000000;140,120.600000000000;188,83.3900000000000;179,104.420000000000;140,124.650000000000;133,135.590000000000;106,146.730000000000;117,136.270000000000;149,126.100000000000;117,136.250000000000;122,139.040000000000;101,150.780000000000;131,126.710000000000;120,136.540000000000;196,75.7200000000000;170,91.7200000000000;139,128.040000000000;111,144.760000000000;182,104.300000000000;119,144.660000000000;136,129.470000000000;94,155.920000000000;139,124.440000000000;125,135.480000000000;168,107.590000000000;62,191.050000000000;118,140.290000000000]; %%%%%%%%%%% Please copy the original data into to the vector.

label = [ones(47,1);2*ones(35,1);3*ones(43,1)];%%Label: 1 = Echoluent; 2 = Intermediate; 3 = Echo-rich

%%%%%%%%%%%%%% classification based on AUCPDC %%%%%%%%%%%%%%%%%%%%%%%%
for i=1:125
 if i==1
     trainIdx = [2:125]';
 else if i==125
         trainIdx = [1:124]';
     else
         trainIdx = [1:i-1,i+1:125]';
     end
 end
testIdx = [i]';

data_Train = original_date(trainIdx,1);
label_Train = label(trainIdx);
data_Test = original_date(testIdx,1);
label_Test = label(testIdx);

class = knnclassify(data_Test, data_Train, label_Train,1);

n = sum(label_Test == class);
rate_AUC(i) = n/length(testIdx);
i = i+1;
end

leave_one_out_rate_AUC = mean(rate_AUC)


%%%%%%%%%%%%%%%%%%%% classification based on GSM %%%%%%%%%%%%%%%%%%%%%%%%%
for i=1:125
 if i==1
 trainIdx = [2:125]';
    else
trainIdx = [1:i-1,i+1:125]';
 end
testIdx = [i]';

data_Train = original_date(trainIdx,2);
label_Train = label(trainIdx);
data_Test = original_date(testIdx,2);
label_Test = label(testIdx);

class = knnclassify(data_Test, data_Train, label_Train,1);

n = sum(label_Test == class);
rate_GSM(i) = n/length(testIdx);
i = i+1;
end

leave_one_out_rate_GSM = mean(rate_GSM)
